# Supplementary material for: Toward Overcoming Pyrethroid Resistance in Mosquito Control: The Role of Sodium Channel Blocker Insecticides
Source: Int J Mol Sci. 2023 Jun 19;24(12):10334. doi: 10.3390/ijms241210334 (PMC10299721; doi:10.3390/ijms241210334)
Supplement: Supplementary file 1 [file ijms-24-10334-s001.zip]

Archive with 1 entries (1 files):
- ijms-2379986-supplementary.pdf
